# Supplementary material for: In How Many Ways is the Approximate Number System Associated with Exact Calculation?
Source: PLoS One. 2014 Nov 19;9(11):e111155. doi: 10.1371/journal.pone.0111155 (PMC4237330; doi:10.1371/journal.pone.0111155)
Supplement: Data S1 — Raw data. Data_S1.zip. (sheet 1: data; sheet 2: variables specifications). (ZIP) [file pone.0111155.s002.zip › Data_S1.xlsx]

## Sheet: data
Identification	City	School_type	Age_years	Age_months	Sex	Grade	Groups	TDE_Arith_total	TDE_Arith_zscore	TDE_Spell_total	TDE_Spell_zscore	Raven_total	Raven_zscore	Exact_Calc_total	Simp_RT_mean	Simple_RT_sd	NS_comp_error_20	NS_comp_error_23	NS_comp_error_26	NS_comp_error_29	NS_comp_error_35	NS_comp_error_38	NS_comp_error_41	NS_comp_error_44	NS_Comp_acc	w	w_R_squared	NS_est_mean_10	NS_est_mean_16	NS_est_mean_24	NS_est_mean_32	NS_est_mean_48	NS_est_mean_56	NS_est_mean_64	NS_est_sd_10	NS_est_sd_16	NS_est_sd_24	NS_est_sd_32	NS_est_sd_48	NS_est_sd_56	NS_est_sd_64	NS_est_cv	NS_add_mean_10	NS_add_mean_16	NS_add_mean_26	NS_add_mean_40	NS_add_sd_10	NS_add_sd_16	NS_add_sd_26
0.001	BH	private	8	107	female	3	MD	10	-1.088	21	0.096	33	1.862	40	415.815	59.091	1	1	0.75	0.5	0.75	0.875	1	1	0.859	0.191	0.971	5.2	7.8	11.75	10.8	9.2	10.4	9	3.564	3.962	0.5	1.304	2.387	0.894	2.828	0.288	7	12.125	23.625	23.429	2.39	5.027	9.985
1.075	BH	public	9	115	male	3	TA	13	-0.448	26	0.663	19	-0.268	81	425.7	128.707	1	0.875	0.875	0.5	0.875	1	0.75	1	0.859	0.186	0.911	12.2	24.4	18.25	51	94.75	93.75	122.5	1.483	7.635	12.712	10.817	30.945	29.826	20.616	0.308	11.571	21.5	25	27.429	2.573	5.043	7.368
1.089	BH	public	12	150	male	4	MD	19	-0.282	24	-0.116	29	0.108	77	358.467	73.917	1	1	0.625	0.625	0.875	0.875	0.875	0.75	0.828	0.239	0.882	9.2	12	14	22	26	32	40	1.095	2.739	4.183	4.472	5.477	13.038	0	0.21	15.5	19.125	26.5	35.286	6.633	5.357	12.364
1.099	BH	public	10	123	female	4	TA	22	0.275	30	0.705	25	0.194	68	337.643	90.614	1	0.625	0.5	0.375	0.875	0.375	0.75	0.75	0.656	0.548	0.549	12.6	18	20.2	26	27.4	30	46	3.647	2.739	6.723	16.733	11.349	10	11.402	0.345	12.75	18.375	23.75	30.714	5.497	5.344	8.464
1.101	BH	public	10	127	female	4	MD	13	-1.398	28	0.432	22	-0.254	30	399.808	121.813	1	0.875	0.75	0.625	0.625	1	0.625	1	0.813	0.247	0.883	10.6	16.4	20.6	23.8	29.2	29	34.2	1.949	7.232	2.793	6.943	3.033	6.595	3.493	0.212	13.375	23.375	27	27.286	5.344	3.292	7.728
1.11	BH	public	9	117	male	3	TA	22	1.472	27	0.776	23	0.088	79	329.8	59.958	0.875	1	0.625	0.625	1	0.625	0.75	1	0.813	0.262	0.812	12.4	19.6	22.8	41	53	66.6	58.8	4.722	3.209	7.629	11.895	16.808	5.225	24.509	0.283	9.75	15.75	22.875	40	1.909	1.832	4.794
1.112	BH	public	10	131	male	4	MD	18	-0.468	31	0.842	28	0.262	73	343.633	65.416	1	0.875	0.75	0.5	0.75	1	1	1	0.859	0.184	0.973	10.4	11.4	13.8	19	49.75	44.6	44.8	2.302	2.074	4.97	4.637	8.578	17.315	11.454	0.261	11.375	19.5	32	29.125	3.159	4.598	14.323
1.119	BH	public	10	130	female	4	TA	24	0.647	32	0.979	31	0.723	89	373.367	57.348	1	0.875	0.75	0.625	0.5	1	1	0.75	0.813	0.232	0.877	10.2	16.6	21.4	38.2	53.6	55.4	52.6	0.447	2.408	1.817	14.516	7.829	11.502	4.93	0.157	13.25	22.75	29.75	41	3.327	4.892	10.152
1.143	BH	public	10	130	female	4	TA	27	1.204	33	1.116	26	-0.046	86	340.767	60.239	0.875	1	0.625	0.75	0.875	1	0.875	1	0.875	0.163	0.926	9.2	12.6	16.6	23.2	37.4	45	50.4	1.095	3.286	3.435	3.033	9.813	14.387	7.127	0.206	12	19.625	21.375	37.714	3.215	5.999	6.823
1.164	BH	public	10	124	female	4	TA	30	1.762	31	0.842	34	1.537	87	419.931	78.847	1	1	0.875	0.5	0.75	0.875	0.875	1	0.859	0.19	0.966	11	18.8	20.2	26.2	54.8	57.6	46.2	2.828	5.848	2.28	15.238	5.762	6.465	11.498	0.247	10.375	18.857	29.125	34.5	3.114	4.981	4.549
1.184	BH	public	9	115	male	4	TA	22	0.275	33	1.116	28	1	90	360.241	72.31	1	0.875	0.625	0.375	0.625	0.875	0.875	1	0.781	0.27	0.926	10.8	8.4	16.6	26.2	35.4	45.8	54.2	3.421	2.608	5.459	8.075	10.31	29.158	31.035	0.395	12	19.5	19.5	25	3.109	3.891	5.155
1.203	BH	public	9	118	female	4	TA	27	1.204	30	0.705	30	1.118	81	414.034	74.1	1	1	0.5	0.75	0.625	1	1	1	0.859	0.195	0.888	8.4	10.6	12.6	14	18.4	26.8	25	1.673	1.342	1.14	3.24	8.989	6.496	5.477	0.228	11.75	19.375	23.75	28.5	2.605	5.397	5.922
1.212	BH	public	10	121	male	4	TA	22	0.275	31	0.842	33	1.559	82	312.036	49.588	1	0.875	0.5	0.75	0.875	0.875	0.875	1	0.844	0.225	0.892	9.8	10.2	16.4	17.8	25	27.8	27.6	2.588	1.304	4.278	7.918	9.95	8.106	4.615	0.279	13.5	16	33.25	31.286	2.928	2.726	11.659
1.244	BH	public	10	130	female	4	TA	23	0.461	27	0.295	23	-0.508	81	337.6	48.91	1	1	0.5	0.625	0.875	1	1	0.875	0.859	0.197	0.883	11	12.8	20.6	20.4	38.4	36.6	40.4	6.325	6.535	10.286	6.877	5.03	9.397	7.232	0.356	11.875	19.875	25.875	42	2.997	3.314	7.24
1.25	BH	public	10	122	male	4	TA	30	1.762	33	1.116	32	1.412	83	305.333	37.142	1	1	0.875	0.625	0.75	1	0.875	1	0.891	0.156	0.977	8.4	15.4	22	19.4	38	58.4	51.6	4.722	2.608	4.848	3.975	10.863	10.359	12.661	0.266	12.75	24.429	34.375	33.143	4.166	3.599	9.956
1.263	BH	public	10	120	male	4	TA	21	0.089	32	0.979	25	0.382	58	413.241	92.625	1	0.875	0.75	0.75	0.75	0.75	0.75	1	0.828	0.238	0.956	11.4	12.8	19.2	25.8	33	54	30.8	1.949	1.643	3.768	10.986	5.612	16.355	13.255	0.261	12.25	20	29.125	35.857	2.866	3.873	9.568
1.264	BH	public	10	129	female	4	TA	22	0.275	26	0.158	30	0.569	64	381.414	77.366	1	0.875	0.625	0.375	0.75	0.875	0.875	0.75	0.766	0.307	0.874	9.8	14.2	18.6	21.4	38.8	50	55.2	0.837	3.962	2.191	4.159	13.027	7.906	13.33	0.202	15.25	20	35.125	38.714	3.808	8.036	9.094
1.266	BH	public	10	127	male	4	TA	27	1.204	35	1.39	34	1.537	93	477.067	124.698	1	1	0.625	0.875	1	0.875	0.875	0.875	0.891	0.151	0.864	10.6	17.4	20.2	28	42.4	43	61	1.14	4.219	3.899	2.739	7.829	9.083	5.477	0.161	10.75	19.143	31	47.857	2.375	2.968	6.302
1.267	BH	public	10	122	female	4	TA	27	1.204	29	0.568	28	0.824	78	457.3	119.457	1	0.875	0.875	0.5	0.5	0.875	0.75	1	0.797	0.249	0.916	10.4	14.4	18.2	21.8	39.2	32.6	33.6	2.302	4.037	3.421	5.07	5.45	12.896	10.04	0.251	11	16.5	27.375	44.286	2.55	2	7.539
1.268	BH	public	10	121	female	4	TA	32	2.133	35	1.39	30	1.118	88	433	94.767	1	1	0.625	0.625	0.75	1	1	0.875	0.859	0.19	0.933	7.4	16	18	18.4	42	56	74	0.894	2.236	5.701	4.219	26.363	19.17	26.315	0.305	11.875	18.375	27.429	28.625	2.642	4.373	6.828
1.269	BH	public	10	125	female	4	TA	24	0.647	33	1.116	19	-0.701	79	561.9	180.782	0.875	0.875	0.875	0.375	0.5	1	0.875	1	0.797	0.231	0.864	11.2	19.8	19	23	42.8	54.8	55.2	2.168	4.764	5.477	7.583	8.468	15.834	12.398	0.252	13.875	20.875	30.75	43	4.734	5.842	13.813
1.271	BH	public	11	135	female	4	TA	26	1.018	31	0.842	27	0.139	88	402.185	61.372	1	1	0.875	0.625	0.875	1	1	1	0.922	0.128	0.984	9	13.6	16.6	24.4	33.8	36.2	41.2	1.871	4.827	4.45	5.683	8.044	9.628	4.494	0.24	13.429	22.625	26.875	43.857	1.397	5.012	7.338
1.274	BH	public	10	128	male	4	TA	19	-0.282	32	0.979	28	0.642	69	316.3	67.108	1	1	0.75	0.625	0.75	1	1	1	0.891	0.159	0.979	9	15.6	17.4	23.8	36	56.4	73.6	1.581	2.966	2.074	6.301	13.172	21.732	15.726	0.245	10.667	16.25	30.25	36.5	3.67	5.312	14.945
1.289	BH	public	12	152	female	6	TA	28	1.094	29	0.196	31	0.371	76	443.7	75.513	1	0.875	0.625	0.625	0.875	1	1	1	0.875	0.172	0.96	11.2	15	21.6	21.2	31.6	34	33	1.095	2.236	2.302	3.834	3.209	4.183	8.367	0.145	13.625	21.75	30.875	45.75	3.378	3.919	8.951
1.293	BH	public	12	152	female	6	TA	31	1.702	32	0.766	32	0.502	81	249.963	36.019	1	1	0.875	0.625	0.875	0.875	1	1	0.906	0.146	0.983	10.6	12	14.6	14.4	18.6	21.4	26	1.14	2	2.074	1.817	2.074	3.435	6.205	0.15	11.714	17.625	31.286	40.286	2.498	2.973	9.534
1.312	BH	public	12	151	female	6	TA	23	0.079	32	0.766	28	-0.023	72	387.897	85.546	1	1	0.375	0.5	0.625	1	0.75	1	0.781	0.281	0.794	10.2	16.6	23.4	30	47.8	57.2	56.6	1.924	3.715	5.941	9.192	10.134	16.903	29.194	0.285	12.286	24	31	46	3.988	10.057	16.169
1.314	BH	public	12	150	female	6	TA	27	0.891	31	0.576	33	0.633	80	437.267	61.29	1	1	0.5	0.875	0.75	0.875	1	1	0.875	0.186	0.878	8.2	10.2	15	20.2	39	36	46	2.049	1.095	10.271	18.445	16.733	16.733	20.736	0.471	11.625	19.875	23.625	44.75	2.925	4.121	5.878
1.399	BH	public	8	106	female	2	TA	9	-0.079	21	0.538	27	0.938	32	462.103	58.27	0.875	0.875	0.75	0.5	0.75	0.875	0.875	0.75	0.781	0.287	0.926	14.75	17.6	23.4	25.6	46.8	49.6	65.6	4.193	4.45	6.066	6.066	27.326	35.345	12.522	0.36	9.375	14.25	18.625	25.714	4.104	3.24	3.503
1.413	BH	public	8	101	male	2	TA	14	1.112	21	0.538	28	1.424	73	449.133	116.159	1	0.75	0.75	0.875	0.625	0.875	0.875	0.875	0.828	0.233	0.905	8.6	11.8	20	18.2	30.8	37.8	36.8	1.517	1.304	7.036	4.97	10.872	7.563	7.95	0.24	8.375	15.625	27.5	42.5	1.685	3.889	10.704
1.423	BH	public	8	103	male	2	TA	10	0.16	24	0.86	25	0.915	32	413.214	91.473	1	0.875	0.5	0.375	0.625	0.875	0.75	1	0.75	0.315	0.864	9.4	18.75	24.75	33.2	49.4	50.6	48.4	4.669	13.525	10.751	14.94	9.044	13.221	7.956	0.387	10.25	15	27.125	30.857	3.196	5.372	11.753
1.431	BH	public	8	104	female	2	TA	10	0.16	23	0.753	27	1.254	23	457.593	87.442	0.875	1	0.5	0.25	0.75	0.75	0.75	0.625	0.688	0.442	0.64	9.8	10.75	11.8	10.667	89	31.6	47.5	5.718	3.775	1.924	5.033	67.676	13.576	34.034	0.497	14	21.25	27.625	45.167	5.865	11.683	10.267
1.455	BH	public	9	108	female	2	TA	9	-0.079	21	0.538	21	0.015	37	609.967	232.025	1	1	0.875	0.5	0.75	0.75	0.875	0.75	0.813	0.243	0.923	12.8	9.8	13	19.2	24.6	25.8	29	4.55	4.55	4.848	8.643	5.079	9.121	7.348	0.351	9.714	20.125	24.125	39.286	2.289	10.357	17.217
4.002	BH	public	7	93	male	1	MD	2	-0.792	2	-0.874	23	0.556	22	450.241	140.349	1	0.875	0.75	0.375	0.625	0.5	0.875	1	0.75	0.306	0.846	8.667	16.5	22.75	39.4	52	54	56	2.309	10.755	13.5	10.807	16.432	8.944	5.477	0.338	9.375	13.75	19.25	34.25	2.875	3.77	4.132
4.004	BH	public	7	93	female	1	MD	2	-0.792	10	0.131	18	-0.238	6	391.467	94.497	1	0.875	0.625	0.375	0.5	0.875	0.75	0.875	0.734	0.331	0.859	9.2	11.8	16.4	23.8	22.2	25.8	26	2.683	1.789	5.595	3.114	5.933	4.324	2.915	0.209	10.2	17.375	29.875	45.429	3.033	10.364	18.185
4.009	BH	public	8	101	female	1	TA	9	1.629	23	1.764	25	0.915	31	643.5	159.764	0.875	0.75	0.5	0.25	0.75	0.625	0.75	0.75	0.656	0.527	0.741	9	15.4	18.25	14.75	76.8	62.2	62.333	3.674	2.51	7.932	5.679	45.29	38.304	42.028	0.467	9.714	16.875	35.625	44.429	3.352	7.1	17.394
4.011	BH	public	8	96	female	1	TA	9	1.629	22	1.638	32	1.984	30	404.767	94.964	1	0.625	0.625	0.75	0.625	0.875	1	1	0.813	0.249	0.887	11.6	14.2	15.8	18.4	26.6	37.6	25.6	1.14	6.943	4.025	7.266	11.502	18.73	14.977	0.393	11.143	15.571	24.875	26.75	4.337	3.409	7.772
4.018	BH	public	8	96	male	1	MD	2	-0.792	3	-0.749	24	0.714	24	427.586	112.864	0.875	0.75	0.75	0.625	0.875	0.875	0.75	1	0.813	0.253	0.926	9.6	13.6	19.8	28.4	42.2	43.6	46.8	2.302	2.074	11.563	15.372	6.943	5.595	10.45	0.291	12.125	22.5	39.125	37	2.9	3.703	10.616
4.021	BH	public	7	94	male	1	MD	2	-0.792	2	-0.874	18	-0.238	10	361.852	70.191	1	1	0.25	0.75	0.5	1	0.75	1	0.781	0.289	0.678	11.2	16.5	26.4	17.6	28	36.2	34.8	2.683	9	8.792	6.025	9.055	4.382	7.629	0.303	9.25	12.375	19.875	29.857	2.866	4.373	4.824
4.024	BH	public	8	98	male	1	TA	9	1.629	22	1.638	25	0.873	25	525.867	89.736	1	0.875	0.875	0.75	0.875	0.875	0.625	1	0.859	0.198	0.887	8.4	11.6	14.4	13.6	25.6	27.8	24.8	2.074	4.722	6.189	4.93	5.177	8.614	4.764	0.307	9.625	15.5	17.5	25.5	2.973	5.657	4.629
4.034	BH	public	7	89	male	1	MD	2	-0.792	14	0.633	18	0.115	9	421.786	119.729	0.875	0.875	0.75	0.375	0.75	0.875	0.875	0.875	0.781	0.274	0.933	6.6	19	17.25	25.333	65	21.667	51.5	3.286	12.728	7.365	25.697	42.426	3.786	33.171	0.583	6	10.25	17.143	29.143	1.512	2.712	3.625
4.038	BH	public	12	144	female	4	MD	15	-1.026	32	0.979	24	-0.42	53	336.571	53.713	0.875	0.75	0.5	0.5	0.75	0.875	0.875	1	0.766	0.312	0.968	7.6	14.6	10.6	19.6	21.2	22.8	16	1.673	4.722	1.342	14.082	3.421	4.087	4.301	0.285	11.375	17.5	39	50.167	2.925	3.928	15.766
4.051	BH	public	12	154	female	6	TA	32	1.905	33	0.956	34	0.613	91	347.966	61.529	1	1	0.875	0.875	0.625	1	1	1	0.922	0.126	0.974	10.2	15.2	28.4	29.6	49.4	58.4	54	1.304	1.643	4.98	4.93	9.813	3.782	7.649	0.14	11.125	16.857	32.75	46	2.475	2.41	7.285
4.052	BH	public	9	115	female	3	MD	9	-1.301	27	0.776	31	1.423	48	427	119.684	1	1	0.5	0.625	0.625	0.75	0.75	0.75	0.75	0.337	0.866	9	12.2	21.2	27.2	28.4	37	36	2.345	4.147	6.979	6.14	4.722	1.732	3.674	0.21	9.286	15.75	19	23.286	2.36	3.327	5.182
6.004	BH	public	11	139	female	5	TA	21	0.141	29	0.634	32	0.833	73	444.533	84.27	1	1	0.625	0.625	0.75	1	0.875	1	0.859	0.195	0.944	8.8	12.4	18	23.2	32.6	45.6	45.8	1.304	1.817	7.583	5.805	10.065	9.45	9.257	0.241	12.5	18.429	28.75	44.286	2.39	3.359	7.166
6.006	BH	public	11	138	male	5	MD	15	-1.12	27	0.328	25	-0.139	62	289.4	51.394	1	0.875	0.75	0.5	0.75	1	1	0.75	0.828	0.218	0.902	10.2	17	17.2	19	25.4	26	24	0.447	5.701	4.919	4.243	8.849	4.183	6.519	0.238	11.429	13.875	21.625	29	2.82	2.295	6.632
6.011	BH	public	11	136	female	5	TA	20	-0.069	28	0.481	20	-0.833	59	332.467	69.989	1	0.875	0.75	0.875	0.625	1	0.875	1	0.875	0.167	0.933	11.2	13.4	14	14.4	21.6	24	23.6	0.837	3.435	3.937	3.782	5.459	4.637	4.98	0.219	10.714	17.125	26	41.125	3.638	5.027	17.744
6.03	BH	public	12	154	male	5	TA	16	-0.91	29	0.634	25	-0.541	73	316.857	35.932	0.875	1	0.875	0.5	0.75	0.75	0.75	0.75	0.781	0.284	0.891	9	10.8	15.8	13.2	16	18.4	21.6	2.121	2.168	1.483	2.168	1.581	0.548	5.128	0.152	15.125	19.25	23.625	35.625	6.728	6.386	4.955
6.032	BH	public	10	128	female	4	MD	13	-1.398	28	0.432	27	0.493	70	572.433	185.373	0.875	0.75	0.625	0.375	0.625	0.75	0.875	0.75	0.703	0.414	0.908	9	12.2	19.2	32.8	37.4	44.2	36.2	1.732	5.404	5.07	20.921	14.859	16.529	25.538	0.431	10.625	19	25.875	25.875	2.825	6.676	7.18
6.045	BH	public	12	155	male	5	MD	14	-1.33	32	1.093	22	-0.926	49	328.033	72.133	1	1	0.75	0.375	0.375	0.75	0.875	0.625	0.719	0.342	0.759	12.4	16	23.8	26.5	29.4	49.6	39	5.55	3.808	12.657	10.017	12.562	19.256	23.216	0.429	11	20.75	27.5	45	5.292	6.649	18.229
6.048	BH	public	11	136	female	4	TA	18	-0.468	23	-0.253	30	0.556	70	410.133	60.913	1	1	0.75	0.375	0.875	1	0.625	1	0.828	0.229	0.821	9.4	16.4	27.2	28	47.2	62.6	58.6	0.894	2.191	5.586	2.121	21.382	10.359	7.021	0.178	11.143	17.5	22.25	26.6	1.773	4.175	8.631
10.015	BH	public	9	118	female	4	MD	13	-1.398	22	-0.39	21	-0.206	54	391.75	71.635	0.875	0.75	0.875	0.625	0.625	0.875	0.625	0.875	0.766	0.32	0.875	8.8	14.2	14.2	18.6	31.4	37.8	30.2	1.643	2.588	2.387	2.966	11.393	12.091	7.294	0.232	8.714	17.25	21.571	33.375	1.89	8.697	7.934
11.03	BH	public	8	99	female	2	TA	9	-0.079	24	0.86	21	0.237	31	454.133	83.813	0.875	0.875	0.625	0.5	0.625	1	1	1	0.813	0.225	0.952	7.4	8.6	12.6	10.8	16	22.2	28.6	1.517	2.074	3.362	1.095	2.121	10.257	13.957	0.271	12.25	14.625	21.75	28	1.581	3.114	9.099
12.006	BH	private	9	115	male	5	TA	19	-0.28	27	0.328	29	1.141	59	428.828	90.083	1	1	0.625	0.375	0.375	0.75	0.75	0.875	0.719	0.335	0.803	9.4	12.2	13.25	29.8	51	32.8	40.8	2.966	6.261	7.89	12.578	2.449	14.412	15.643	0.388	13.667	14.5	21.5	42	7.174	4.504	7.672
12.017	BH	private	11	133	female	6	TA	23	0.079	32	0.766	31	0.723	80	344.444	71.159	1	1	0.75	0.75	1	1	1	1	0.938	0.091	0.965	10.4	14	18.2	24.4	32.2	32.8	35.2	0.894	4.183	2.168	5.639	4.764	5.215	7.014	0.177	11.5	20	29.875	44.143	3.464	5.944	5.817
12.022	BH	private	9	115	male	3	TA	19	0.832	21	0.096	33	1.704	84	391.633	91.923	1	1	0.75	0.625	0.625	1	0.875	1	0.859	0.189	0.96	9.2	15.6	20.2	19.4	28.2	30.6	33.6	1.924	4.722	4.97	1.14	2.168	2.608	4.159	0.157	12.857	18.875	26.875	43.875	6.388	3.399	4.704
12.024	BH	private	12	146	male	5	TA	25	0.982	26	0.175	28	0.117	72	315.276	35.471	1	0.875	0.75	0.75	0.75	0.875	0.875	1	0.859	0.193	0.979	10.4	15.6	19.6	24.8	31.6	34.6	35.6	1.517	3.782	7.829	6.979	7.092	5.273	8.735	0.242	10	18	25	36.143	2.828	3.109	8.944
12.03	BH	private	9	113	male	3	TA	14	-0.235	30	1.116	32	1.563	74	391.3	87.554	0.875	1	0.625	0.5	0.875	0.875	0.875	0.875	0.813	0.244	0.912	10	15.6	15.2	29	35.6	75.2	51	1.633	3.362	4.817	8.86	12.7	21.856	31.425	0.324	11.625	22.25	30.625	43.333	3.204	10.457	14.501
12.035	BH	private	9	112	male	3	TA	19	0.832	32	1.342	30	1.282	83	386.467	84.934	1	1	0.625	0.5	0.625	0.75	0.75	1	0.781	0.277	0.923	9	10.2	20.2	17.4	25	36.2	34.6	1	5.119	4.324	2.881	14.9	12.617	14.011	0.335	12.429	23.5	27.625	38.857	3.309	7.426	13.794
12.036	BH	private	12	155	male	6	TA	31	1.702	26	-0.375	33	0.485	76	326.345	46.024	1	0.875	0.625	1	0.625	1	1	1	0.891	0.147	0.873	9.4	11	17.4	23	31.8	40	42	3.647	2.915	2.51	6.708	6.261	10	11.511	0.259	11.375	19.5	27.75	43.333	2.825	5.345	5.6
12.054	BH	private	10	124	male	4	TA	21	0.089	27	0.295	25	0.194	79	318.333	48.089	1	1	0.25	0.5	0.75	0.875	0.875	1	0.781	0.287	0.775	11.4	18.4	22	32	36	42	39.8	2.074	6.189	4.472	8.367	8.944	13.038	20.253	0.293	10.714	16.625	25.375	40.125	2.87	4.868	9.797
12.064	BH	private	9	117	male	4	TA	18	-0.468	23	-0.253	22	-0.059	79	437.9	102.167	1	1	0.75	0.25	0.625	1	0.875	0.875	0.797	0.244	0.831	8.75	13.4	17.2	21.6	28	35	42	2.5	2.302	2.588	4.775	13.038	11.18	8.367	0.259	9.25	17.875	24.75	34.857	3.059	4.673	11.003
12.07	BH	private	10	129	female	5	TA	31	2.243	32	1.093	28	0.262	82	364.267	67.397	0.875	1	0.75	0.625	0.375	0.875	0.875	1	0.797	0.239	0.886	7.6	10.2	13.8	20	23.2	30.2	30.2	0.894	0.447	3.701	7.176	6.017	5.848	10.232	0.226	10	18.875	26.75	38.125	2	3.603	6.798
12.075	BH	private	10	128	female	4	TA	20	-0.097	31	0.842	29	0.791	87	472.933	134.81	0.875	1	0.625	0.5	0.875	0.875	1	0.625	0.797	0.269	0.789	11.2	17.6	20.8	24.2	32.6	37.8	40.6	2.168	8.961	5.805	8.786	14.502	11.389	8.562	0.329	12.875	18.875	26.571	33.75	7.1	5.793	7.02
12.079	BH	private	11	132	male	5	MD	17	-0.7	28	0.481	24	-0.354	63	383.241	72.532	0.875	0.75	0.375	0.5	0.625	0.875	1	0.75	0.719	0.396	0.805	11	18.6	24	31.4	47.6	48.8	52.2	2.345	2.191	6.519	11.887	8.234	2.168	4.382	0.183	12.429	23.625	31.625	47	2.299	10.281	14.101
12.08	BH	private	8	107	male	3	TA	16	0.192	31	1.229	29	1.246	84	457.867	205.818	1	0.875	0.875	0.625	0.875	1	0.625	1	0.859	0.191	0.873	10.8	20.4	22.8	28.4	32.8	30.4	32.4	3.194	5.03	5.586	5.03	6.017	6.189	3.912	0.21	10.571	21.625	35.375	37.429	0.787	9.257	13.352
12.083	BH	private	10	128	male	3	TA	17	0.405	31	1.229	27	0.493	59	519.5	99.587	1	1	0.75	0.75	0.75	1	0.875	1	0.891	0.158	0.968	9.6	12	16	17.8	21.8	30.6	33.2	0.548	3.937	4.637	4.438	11.009	7.127	16.239	0.307	9.857	15.75	21.375	29.571	3.388	3.24	8.651
12.087	BH	private	11	138	female	5	TA	23	0.561	29	0.634	26	0	80	298.519	47.581	1	0.75	0.875	0.375	0.75	0.875	0.75	0.75	0.766	0.312	0.828	7.4	9.6	12	14	17	19	14.6	1.817	0.894	2.739	2.236	5.701	4.183	5.32	0.235	11.625	22.25	32.875	60.143	2.669	9.823	8.643
12.093	BH	private	9	108	female	3	TA	18	0.618	27	0.776	25	0.631	71	467.433	159.955	0.875	1	0.75	0.75	0.625	1	1	1	0.875	0.16	0.959	9.8	13.4	17	16	19.4	24.2	22	1.643	3.578	4	3.082	3.647	5.404	5.958	0.221	14.5	15.25	23.875	39	3.162	4.892	10.829
15.006	Mariana	private	12	147	male	5	TA	30	2.032	33	1.247	25	-0.416	78	391	60.839	1	1	0.75	0.375	0.625	1	0.875	0.75	0.797	0.251	0.847	8.6	12.6	21.6	23.2	22.4	24	44.4	1.817	4.037	6.269	8.786	14.843	7.969	11.971	0.352	11.375	11.5	28.25	34.143	6.209	3.817	18.391
15.007	Mariana	private	10	128	female	4	TA	27	1.204	32	0.979	31	1.09	79	313.233	66.642	1	0.875	0.625	0.625	0.75	0.625	0.875	0.75	0.766	0.323	0.913	7.6	10	12.6	17.6	24	30	30	2.302	1.225	2.881	3.362	5.477	7.071	7.071	0.221	13.375	18.375	24.25	50.143	1.847	5.975	7.44
16.002	BH	public	11	133	male	5	TA	27	1.402	35	1.553	34	1.185	85	376.4	76.019	1	0.875	0.875	0.625	0.625	0.75	1	1	0.844	0.202	0.976	10.6	15.2	21.2	30	25.6	36.4	40.2	2.608	2.95	6.301	7.071	5.857	5.505	14.498	0.245	10.625	19.5	26	35.571	2.504	4.567	8.315
16.014	BH	public	9	118	female	3	TA	14	-0.235	29	1.002	20	-0.353	61	506.7	139.638	1	1	0.875	0.5	1	1	1	1	0.922	0.128	0.945	17.5	19	15	44.2	59.8	77	81.6	5	2	7.071	12.969	28.822	46.851	25.036	0.365	9.875	18.25	17.875	31.5	2.748	2.866	3.907
16.015	BH	public	11	142	female	5	TA	19	-0.28	22	-0.438	20	-0.956	83	350.607	44.518	0.875	0.875	0.75	0.5	0.5	0.75	0.875	1	0.766	0.282	0.939	7.8	11.2	16.6	17.6	21.4	25.2	34	1.924	2.775	4.159	2.51	4.879	5.263	4.183	0.207	9.5	14.375	23.5	33.429	1.195	1.598	8.053
16.016	BH	public	12	146	male	5	TA	23	0.561	28	0.481	31	0.52	81	389.429	87.841	1	0.75	0.625	0.375	0.625	0.625	0.625	1	0.703	0.391	0.818	9.4	14.2	24	35.6	49.6	46	56.2	0.894	4.266	5.228	8.591	12.054	9.618	4.55	0.198	11.143	20.714	23.875	48.25	2.268	4.536	6.334
16.026	BH	public	9	111	female	3	TA	13	-0.448	34	1.569	23	0.296	36	382.655	76.924	1	1	0.375	0.5	0.875	0.75	1	0.75	0.781	0.297	0.761	12.25	27.8	27.8	37	86	80	74	3.202	7.396	13.103	8	21.909	27.386	26.077	0.309	12	13.125	24.75	33.857	1.69	4.581	7.833
16.027	BH	public	9	116	male	3	MD	12	-0.661	27	0.776	30	1.282	52	439.862	132.288	1	0.75	0.875	0.875	0.75	0.75	1	1	0.875	0.165	0.929	10.6	19.6	25	29	63.6	60.6	53.8	1.14	5.128	3.162	10.149	18.836	19.616	17.47	0.256	8.143	13	24.375	43.125	1.676	4.375	6.927
16.028	BH	public	11	140	male	5	TA	22	0.351	28	0.481	33	0.972	79	371.6	107.767	0.875	1	0.625	0.625	0.75	1	1	1	0.859	0.18	0.957	10	10.75	19.6	24.2	46	68.4	90	0	0.957	8.792	8.319	21.024	32.906	22.361	0.295	13.875	16.5	19.75	32.286	3.523	3.703	3.536
16.042	BH	public	9	116	female	3	MD	11	-0.874	23	0.323	22	0.155	43	412.517	72.667	0.875	0.875	0.75	0.25	0.875	0.75	0.875	0.875	0.766	0.299	0.838	9.6	14.2	21	20.8	33.8	39.8	49.8	0.894	2.49	8.337	20.29	11.234	14.805	14.839	0.378	12.5	18.714	34.75	52.857	6.164	6.849	20.119
16.044	BH	public	9	110	female	3	MD	8	-1.514	20	-0.017	24	0.477	20	545.828	133.086	1	1	0.625	0.375	0.875	0.875	0.75	0.75	0.781	0.293	0.805	9	10.8	12.6	15	17.6	26	27	2.55	2.387	4.561	5.292	9.889	6.481	6	0.322	8	11.375	19.571	29.286	2.563	3.114	5.442
16.051	BH	public	9	115	male	3	TA	15	-0.021	25	0.549	22	0.155	31	378	95.713	1	0.75	0.75	0.5	1	0.875	1	0.875	0.844	0.208	0.902	9	12.2	21.8	20.8	31.2	36	41.6	2.236	4.382	10.849	6.38	14.601	14.018	27.835	0.42	15	18.375	30	30.714	3.251	10.056	7.892
16.052	BH	public	12	153	female	5	TA	22	0.351	33	1.247	30	0.1	70	322.63	47.119	1	1	0.375	0.5	0.875	0.875	0.875	0.875	0.797	0.277	0.815	10.4	18	20.4	27.2	37.4	35.4	42.2	1.517	2.449	5.771	9.066	7.335	10.526	6.017	0.219	10	18.875	28.143	28	2.39	5.54	15.9
16.075	BH	public	10	120	female	4	TA	23	0.461	32	0.979	35	1.853	87	415.167	100.791	0.875	0.75	1	0.5	0.625	1	0.875	1	0.828	0.194	0.894	9.8	15.2	15.4	18	16.25	29	28.8	3.701	4.087	1.517	8.456	6.801	10.149	10.183	0.334	10.625	14.571	22.5	30.875	5.181	4.198	7.111
16.079	BH	public	11	134	male	4	MD	13	-1.398	22	-0.39	22	-0.662	75	469.286	95.358	0.875	1	0.625	0.375	0.375	0.625	0.75	0.875	0.688	0.386	0.767	12.4	16.6	25.4	29	32.2	49.8	57.4	3.05	3.912	9.45	8.944	8.012	14.325	22.667	0.299	13.875	16.25	18	26.875	2.295	4.432	5.88
16.081	BH	public	11	135	female	4	TA	20	-0.097	30	0.705	36	1.389	93	341.655	60.995	1	0.875	0.75	0.625	0.75	1	0.875	0.875	0.844	0.205	0.956	10	16.4	18.4	20.2	19.6	28.4	39.8	1.871	6.387	2.074	5.263	13.903	7.701	10.521	0.314	9.25	18.125	30.875	39	2.493	9.731	13.368
16.082	BH	public	10	125	male	4	TA	27	1.204	26	0.158	36	1.836	94	312.889	33.885	1	1	0.75	0.625	0.75	1	1	1	0.891	0.159	0.979	9.8	15.8	24.2	27.2	32.6	37.2	35.2	0.447	0.837	2.28	8.758	3.975	5.404	4.97	0.132	10.75	17.167	26.5	41.375	2.375	2.927	6.071
16.084	BH	public	10	128	female	4	TA	25	0.833	33	1.116	22	-0.254	70	507.586	114.042	1	0.875	0.5	0.375	0.875	0.75	0.75	1	0.766	0.311	0.847	10.6	22.6	16	50.333	98.6	73.6	87.5	3.715	21.09	4.528	38.501	4.722	32.815	25.053	0.445	10.125	22.125	35	43.2	4.155	11.154	14.283
16.092	BH	public	10	122	female	4	TA	25	0.833	24	-0.116	25	0.382	70	407.448	99.694	1	1	0.75	0.625	0.625	0.875	0.875	1	0.844	0.207	0.98	8.4	14.2	13.2	14	24.4	42	41.8	1.14	3.962	4.087	3.391	10.807	13.038	19.524	0.312	11.5	15.875	23	27	4	2.295	7.27
16.093	BH	public	10	129	male	4	TA	25	0.833	33	1.116	33	1.031	90	414.207	125.023	1	1	0.625	0.75	0.75	0.875	0.75	0.625	0.797	0.291	0.825	10.8	18	23.4	28.8	50	51	53	1.789	5.701	5.941	17.81	7.071	12.45	9.747	0.275	9.75	14.75	22.5	35.5	1.581	2.375	4.44
16.097	BH	public	11	134	female	4	MD	16	-0.84	25	0.021	28	0.262	49	400.069	84.38	1	1	0.75	0.625	0.875	0.75	0.875	1	0.859	0.201	0.955	10.8	14.6	16.2	20.2	25	43.4	45	1.643	5.079	1.924	3.194	3.536	15.421	14.142	0.227	11.625	15.625	24	38.625	1.923	3.739	5.425
16.099	BH	public	10	131	male	4	TA	22	0.275	32	0.979	26	-0.046	68	445.567	69.905	0.875	1	0.625	0.625	0.5	0.875	0.875	1	0.797	0.248	0.915	12.8	22	27.4	38.4	63	76.6	88.8	3.564	4.546	13.704	20.852	24.839	32.562	30.914	0.385	10.75	17.75	24.75	32.833	3.327	4.803	6.205
16.104	BH	public	9	110	male	3	TA	18	0.618	22	0.21	29	1.246	55	518.414	218.618	1	0.875	0.875	0.75	0.75	0.75	0.625	0.875	0.813	0.262	0.925	9.8	13.8	18.4	15.2	25.4	27.2	26.8	1.643	2.95	2.191	4.604	13.183	11.3	14.184	0.324	15.5	19.25	18.875	30.75	7.036	5.064	4.39
16.106	BH	public	9	115	male	3	TA	20	1.045	31	1.229	32	1.563	73	364.103	45.696	1	1	0.625	0.75	1	0.875	1	1	0.906	0.145	0.919	11.8	17.6	27.2	38.6	46	72.8	64.6	2.168	5.814	5.495	5.814	20.736	11.904	10.945	0.236	10.5	14.25	28.5	40.857	2.07	3.105	12.57
16.129	BH	public	8	105	female	3	MD	12	-0.661	20	-0.017	27	0.938	21	382.897	106.94	0.75	0.75	0.625	0.875	0.625	0.75	0.875	0.875	0.766	0.339	0.817	10.8	12.8	17.2	24	59.4	48	57.8	3.347	3.114	4.604	17.34	7.197	17.889	33.752	0.374	6.75	15.125	21	27.429	3.059	7.338	7.635
16.13	BH	public	9	114	female	3	MD	10	-1.088	21	0.096	24	0.437	24	482.138	107.943	1	1	0.625	0.5	0.625	1	0.75	1	0.813	0.24	0.894	9.4	12.4	15.8	16.6	31.6	31.2	26.8	1.517	1.14	2.49	5.595	17.009	13.627	13.554	0.318	10	20.25	33.75	28.714	7.426	11.411	19.623
17.001	Mariana	private	8	96	male	2	MD	5	-1.031	6	-1.075	23	0.556	23	552.036	123.407	0.75	0.875	0.875	0.5	0.5	0.875	0.625	0.75	0.719	0.391	0.771	7.4	6	7.667	16.8	67.75	34.6	9	2.966	0	2.082	11.777	42.272	40.924	2.828	0.499	11.125	13.75	27.625	40.667	6.058	5.523	16.818
17.007	Mariana	private	8	96	female	2	MD	6	-0.793	15	-0.108	19	-0.079	16	476.333	109.556	0.875	0.875	0.875	0.625	1	0.625	0.875	0.75	0.813	0.26	0.802	16.4	12.75	14	25.6	33	51.4	41.8	13.975	4.113	3.367	20.526	31.992	29.955	33.342	0.652	13.286	20.5	38.875	72.875	4.889	8.502	17.707
17.009	Mariana	private	10	121	female	4	MD	16	-0.84	27	0.295	25	0.382	52	437.31	120.198	1	0.875	0.5	0.25	0.25	0.875	0.75	0.375	0.609	0.58	0.35	12.4	16.6	16.2	21.8	25	36.2	28	3.05	5.459	4.147	8.438	3.536	9.338	5.701	0.26	8.625	14.625	25	34	3.249	2.774	15.666
17.012	Mariana	private	12	145	male	6	TA	25	0.485	34	1.146	27	-0.017	80	368.759	66.471	1	0.875	0.75	0.5	0.875	0.875	0.875	0.875	0.828	0.23	0.942	10.5	17.6	19.667	71.667	110	100	111	1	5.367	5.859	42.525	65.828	37.665	65.534	0.408	17.375	17.429	28.875	54.429	4.47	5.653	14.885
17.014	Mariana	private	10	127	female	4	TA	19	-0.282	32	0.979	18	-0.851	64	304.448	52.615	1	0.875	1	0.625	0.625	0.875	1	0.875	0.859	0.176	0.957	9	14.2	14	15.4	17.6	20	19.2	2	2.588	1.581	2.302	1.949	3	0.447	0.136	10.833	21.125	32.375	53.125	4.956	7.918	20.34
17.015	Mariana	private	11	137	female	6	TA	24	0.282	34	1.146	27	0.139	71	287.433	52.574	1	1	0.75	0.5	0.875	1	0.875	1	0.875	0.176	0.944	9.4	14.2	21.2	19.4	23.8	27.8	32	4.219	2.387	3.633	2.191	2.775	6.017	4	0.194	11.286	17	30.25	44	2.628	3.251	9.438
17.017	Mariana	private	11	135	female	5	TA	23	0.561	33	1.247	31	0.694	72	369.379	57.804	1	0.875	0.625	0.75	1	1	1	1	0.906	0.113	0.936	12.2	17	21.2	28.8	37	44.2	49.8	1.924	4.743	4.919	10.134	11.467	16.769	10.756	0.275	9.875	20	25.25	55.25	1.246	4.435	4.743
17.022	Mariana	private	10	123	male	4	TA	23	0.461	30	0.705	31	1.09	69	375.286	94.388	1	0.875	0.5	0.875	0.875	0.75	0.75	0.75	0.797	0.312	0.757	10	14.6	12.4	19.2	23.8	23.6	23.4	0	4.159	5.128	4.604	1.095	3.13	5.177	0.191	11.143	16.25	24.5	32.5	2.968	5.007	6.908
18.01	Mariana	public	9	113	male	3	MD	12	-0.661	27	0.776	27	0.859	45	392.69	73.827	1	0.625	0.625	0.5	0.625	1	0.875	1	0.781	0.283	0.9	9.8	11.4	14	21.6	19.4	35.8	35	0.837	1.342	2.646	6.58	7.668	5.119	11.726	0.224	10	15.286	17.375	29	2.309	2.498	2.615
18.011	Mariana	public	9	116	male	2	MD	2	-1.746	2	-1.505	20	-0.127	13	538.828	176.884	1	0.625	0.75	0.375	0.875	0.625	0.625	0.75	0.703	0.451	0.696	7	9.2	14	18.6	18.2	28	19.8	2.646	1.924	4.243	3.715	5.167	13.416	4.764	0.299	11.625	16.375	36.5	48.25	5.655	7.444	20.681
19.002	Mariana	public	11	136	female	6	TA	29	1.296	33	0.956	29	0.417	88	535.3	147.23	1	1	0.75	0.5	1	1	0.875	1	0.891	0.16	0.919	10.6	17.6	22.8	33.6	53.8	52.8	52.2	1.673	2.51	4.324	6.107	10.426	7.662	14.55	0.184	10.125	23	33.625	47.167	2.416	4.899	16.291
19.003	Mariana	public	12	150	female	6	TA	21	-0.327	29	0.196	33	0.633	80	297.379	56.509	1	1	0.75	0.25	0.875	1	0.875	0.875	0.828	0.22	0.836	9.8	13.6	22.6	21	32.4	37	33.6	0.837	3.05	4.561	3.873	5.367	2.739	5.413	0.157	11.875	20.375	31.625	43.375	6.792	9.133	9.471
19.009	Mariana	public	12	146	male	6	TA	24	0.282	29	0.196	27	-0.017	81	370.533	85.164	0.875	0.625	0.875	0.375	0.875	0.875	0.875	0.875	0.781	0.29	0.845	9.6	11.8	15.4	17.4	22.4	23	25.8	2.608	2.168	3.13	3.847	4.037	3.674	1.924	0.185	11.125	21.625	25	38.714	1.553	13.804	11.514
19.013	Mariana	public	11	142	female	6	MD	17	-1.138	28	0.006	26	-0.151	65	399.467	73.236	1	1	0.625	0.5	0.625	0.625	0.875	0.875	0.766	0.296	0.917	9.4	14.2	15.6	19.6	22	27.4	27.4	0.894	3.962	1.949	6.504	4.583	4.336	5.367	0.199	12.286	20.625	28	28	2.43	3.378	5.806
21.001	BH	public	9	117	female	3	TA	24	1.898	26	0.663	32	1.412	82	480.852	101.823	1	0.875	0.875	0.5	0.75	1	0.875	1	0.859	0.182	0.957	9.8	12	16.4	23	31.6	35.6	35.2	1.643	1.732	5.505	6.708	6.841	8.019	8.672	0.232	12.75	19.125	24.625	35.143	3.105	3.523	8.035
21.002	BH	public	9	117	female	3	TA	20	1.045	31	1.229	31	1.265	68	407.759	103.008	0.875	1	0.875	0.875	0.75	1	0.875	0.875	0.891	0.118	0.966	8.6	10	20	24	40	56	52	1.517	0	0	5.477	7.071	8.944	13.038	0.142	11.875	22.125	37	50.571	2.997	4.324	10.637
21.005	BH	public	10	121	female	3	TA	22	1.472	25	0.549	27	0.676	72	321.857	41.684	0.875	1	0.5	0.625	0.75	0.75	0.875	0.75	0.766	0.321	0.851	11.2	13.8	13.5	18.4	23.2	29.8	35.2	1.789	4.147	1	5.639	4.147	9.884	8.012	0.226	15.5	16.125	22.75	32.125	8.367	3.523	8.137
21.007	BH	public	10	123	female	3	TA	17	0.405	18	-0.243	20	-0.552	37	345	56.234	0.875	1	0.875	0.75	0.875	0.875	0.875	0.875	0.875	0.15	0.961	14.6	16.6	18.4	23.2	36	40	42.8	0.548	0.894	7.436	15.531	11.402	14.142	15.139	0.313	11.375	16.625	18	29.375	2.722	3.662	3.381
21.011	BH	public	9	112	female	2	TA	18	2.065	32	1.72	31	1.423	63	420.103	86.633	1	0.75	0.75	0.875	0.625	1	0.625	0.875	0.813	0.265	0.805	8	23	19.8	39.8	46.6	32.8	42.4	2.345	6.042	11.389	12.029	11.415	29.626	17.558	0.428	12.429	15.125	22.625	29.875	2.878	3.357	5.579
21.022	BH	public	10	128	male	4	TA	22	0.275	29	0.568	35	1.687	84	472.133	106.999	1	0.875	0.625	0.75	0.75	0.875	0.875	1	0.844	0.216	0.953	9.8	15.4	20.8	31.2	49.8	53.6	55.2	1.095	7.829	7.53	10.71	4.764	6.107	13.142	0.253	12.625	20.875	27.875	32	2.387	2.997	6.854
21.023	BH	public	9	116	male	2	TA	13	0.874	7	-0.968	27	0.859	28	503.333	161.614	1	1	0.625	0.75	0.75	0.75	1	1	0.859	0.201	0.943	6.4	8	8.2	11.8	17.4	16.8	19.8	1.14	1	1.789	3.493	8.414	5.404	0.447	0.235	14.625	18.625	25.25	30	3.962	3.998	7.704
21.024	BH	public	8	105	male	2	TA	13	0.874	18	0.215	17	-0.6	47	398.714	43.969	1	1	0.875	0.625	0.875	1	1	0.875	0.906	0.132	0.965	10.8	14.8	16	19.8	27.2	37	33	1.789	3.834	3.937	6.419	10.569	6.708	6.708	0.253	9.333	13.5	17.75	40.5	4.502	4.309	6.228
21.028	BH	public	11	133	male	4	TA	18	-0.468	28	0.432	32	0.877	82	385.241	81.285	1	0.875	0.75	0.375	0.875	0.75	0.875	1	0.813	0.245	0.916	8.6	11.8	16	7.4	20	26	26	3.13	2.95	2.236	6.229	0	5.477	5.477	0.288	9.875	22.5	29.75	48.625	2.8	9.783	16.774
21.031	BH	public	8	105	female	2	TA	10	0.16	29	1.398	22	0.169	34	609.172	86.972	0.875	0.75	0.5	0.375	0.75	1	0.625	0.875	0.719	0.406	0.783	11.8	9.6	23.2	17.4	47.6	28.4	13.2	5.675	3.847	13.008	13.446	27.583	6.986	5.45	0.493	10.625	16.375	23.625	30.167	4.809	10.042	8.501
21.034	BH	public	11	142	male	4	MD	15	-1.026	22	-0.39	23	-0.554	54	426.621	94.733	1	0.625	0.625	0.5	0.5	1	1	0.875	0.766	0.297	0.835	12	11	17	21	31.2	30	32	2.739	4.183	2.739	6.519	2.168	0	4.472	0.184	10.714	16.75	22	22.333	4.152	5.922	10.351
22.004	BH	public	10	120	female	4	TA	17	-0.654	25	0.021	24	0.235	44	469.567	99.154	1	0.875	0.375	0.375	0.75	0.75	0.5	0.75	0.672	0.487	0.608	13	13.6	23	17.2	47.2	55.8	63.2	1.225	0.548	10.32	2.168	30.458	38.964	30.351	0.362	8.875	23	26.714	44.667	2.997	7.874	19.627
22.005	BH	public	10	129	male	4	TA	19	-0.282	28	0.432	30	0.569	65	474.333	96.469	1	0.875	0.625	0.625	0.625	1	1	0.75	0.813	0.242	0.883	10.4	14.2	20.75	21.2	32.6	22.2	34.6	2.191	4.025	5.56	8.044	4.159	9.066	11.61	0.288	11.714	19.875	29.375	40	2.498	5.139	12.626
22.012	BH	public	10	120	male	4	TA	19	-0.282	25	0.021	28	0.824	60	466.333	127.423	1	0.875	0.625	0.75	0.625	1	0.875	0.875	0.828	0.229	0.913	9.2	14	15.4	30	41.6	41.2	30.6	1.483	2.55	5.857	12.59	4.615	10.281	4.037	0.234	11.875	13.875	23.25	32.625	5.139	5.515	3.196
22.02	BH	public	10	127	male	4	TA	23	0.461	30	0.705	23	-0.104	69	397.233	95.153	0.875	0.875	0.5	0.375	0.5	0.75	1	0.875	0.719	0.349	0.832	11.4	23	28	60.333	125.75	138	121.333	2.408	6.218	14.81	34.356	29.125	17.088	25.106	0.306	9.125	19.875	24.286	29.25	3.72	9.141	12.392
22.022	BH	public	10	122	male	4	TA	21	0.089	25	0.021	19	-0.5	76	353.333	68.426	0.875	0.75	0.625	0.5	0.75	1	0.875	0.875	0.781	0.289	0.944	9.6	18	21.8	28.8	30.8	35.6	30	0.894	2.345	9.284	5.215	15.834	11.371	3.536	0.255	8.167	17.429	22.5	25.833	2.994	4.077	4.44
22.032	BH	public	9	116	female	4	TA	17	-0.654	31	0.842	26	0.718	67	429.379	71.138	1	1	0.75	0.875	1	1	0.875	1	0.938	0.061	0.962	9.8	16.2	25	25.4	35.6	43.8	41.4	3.194	5.541	4.848	3.647	8.05	12.071	9.555	0.248	11.714	19.25	26	28.333	2.215	4.95	11.464
22.035	BH	public	11	134	male	4	TA	19	-0.282	24	-0.116	29	0.415	45	345.133	81.225	1	0.875	0.5	0.75	0.75	1	0.875	0.875	0.828	0.239	0.871	7.75	21.667	27	40	104	102.5	110	2.217	16.073	11.106	18.708	52.249	67.885	17.321	0.461	10	16.375	22.875	30	3.295	6.823	9.047
22.038	BH	public	10	120	female	4	TA	19	-0.282	25	0.021	31	1.265	73	318.433	68.612	1	1	0.875	0.875	0.75	1	1	1	0.938	0.107	0.989	11	21	27	43	49	63	49	2.236	6.519	9.083	11.511	21.622	12.042	20.433	0.31	13.125	20.5	31	42.5	3.091	3.742	10.226
22.04	BH	public	10	123	female	4	MD	14	-1.212	29	0.568	32	1.239	38	467.821	101.1	1	0.875	0.75	0.375	0.875	1	0.875	0.875	0.828	0.223	0.896	9.8	14	18.8	23.4	28.6	33	33	1.643	1.225	5.263	4.615	8.792	5.148	6.745	0.2	12.667	19.833	33.375	39	2.733	9.347	7.386
22.045	BH	public	10	123	male	4	TA	19	-0.282	27	0.295	25	0.194	64	437.138	128.455	1	0.75	0.625	0.75	0.75	1	1	0.75	0.828	0.232	0.857	11	15	19	28	33.4	31	37	2.236	4.082	7.416	8.367	8.532	7.416	14.832	0.294	11.571	16.5	27.625	36.571	2.149	2.976	3.777
22.046	BH	public	9	115	female	4	TA	17	-0.654	25	0.021	20	-0.127	60	760.733	262.967	0.875	0.75	0.625	0.5	0.75	0.875	0.5	0.875	0.719	0.422	0.779	10.2	13.2	16.4	18.4	24	25.6	31.6	0.447	5.07	5.899	9.397	9.566	5.983	17.3	0.354	16	21.25	26.125	30.714	7.461	7.459	7.318
22.068	BH	public	10	121	male	4	TA	19	-0.282	32	0.979	28	0.824	72	493.28	149.148	1	1	0.75	0.75	0.625	1	1	1	0.891	0.158	0.966	10.6	15.8	19.4	23.6	39	35.75	40.8	1.14	3.421	2.302	5.814	2.236	4.5	3.962	0.138	12	20.125	29.875	47.5	2.28	2.642	7.1
22.075	BH	public	10	128	female	4	TA	20	-0.097	28	0.432	32	1.239	80	397.821	75.957	1	1	1	0.5	0.75	0.875	1	1	0.891	0.159	0.959	8.4	11.8	22	20	29	28.6	32.2	0.548	1.304	7.714	2.828	6.083	6.768	5.404	0.183	11	25.8	36.375	46	3.055	8.167	6.368
22.101	BH	public	8	96	female	2	TA	7	-0.555	17	0.108	29	1.508	21	414.933	84.78	1	0.625	1	0.625	0.625	0.875	0.75	0.75	0.781	0.298	0.803	9.2	10	11.6	15.8	16.6	12	14.2	1.643	3	4.506	13.236	4.775	4.472	8.899	0.427	11.625	20	22.75	29.857	7.558	10.132	8.464
22.108	BH	public	8	101	male	2	TA	7	-0.555	13	-0.323	25	0.915	7	566.483	175.645	0.875	1	0.625	0.75	0.875	0.625	0.625	0.75	0.766	0.351	0.769	8.5	15.2	16	23.8	27.2	30.2	29.75	5.916	5.07	4.637	7.463	9.654	8.955	12.659	0.387	17.286	19.25	24.125	26.429	5.992	7.96	5.743
22.11	BH	public	8	100	female	2	MD	5	-1.031	13	-0.323	15	-0.78	16	589.133	214.582	0.75	0.875	0.75	0.5	0.5	0.75	1	0.875	0.75	0.305	0.882	8.4	15.25	16.667	40	55.4	44.4	52.8	2.51	4.992	5.774	17.795	30.452	26.178	23.594	0.429	5.857	13	17.375	39.875	2.035	4.986	5.423
22.112	BH	public	9	119	male	3	MD	12	-0.661	23	0.323	25	0.382	42	438	104.019	1	1	0.75	0.5	0.625	0.875	0.75	0.625	0.766	0.308	0.853	8.8	11.6	15.2	15.8	22.6	35	29	3.493	4.037	5.45	8.585	8.295	9.539	11.937	0.385	9	18.75	25.375	34.375	4.041	11.925	11.488
22.114	BH	public	9	118	male	3	TA	15	-0.021	20	-0.017	25	0.382	44	406.167	107.23	1	0.875	0.5	0.5	0.875	0.5	0.875	0.875	0.75	0.342	0.787	11.4	24	30	47.5	72	68	75	4.98	5.477	8.165	12.583	29.496	25.884	43.589	0.368	12.5	14.429	22.375	30	6.655	2.992	7.19
22.116	BH	public	9	119	female	3	TA	15	-0.021	21	0.096	26	0.529	65	442.733	86.503	1	1	0.625	0.875	0.875	1	0.875	1	0.906	0.129	0.912	11	16	26	37.2	44.4	70.2	58	1.581	2.915	3.674	3.768	11.845	23.921	32.78	0.249	11.286	17.375	23.571	37.25	2.812	4.565	3.867
22.12	BH	public	10	121	female	3	TA	20	1.045	30	1.116	28	0.824	54	405.7	80.931	1	1	0.75	0.625	0.875	0.875	0.875	0.875	0.859	0.195	0.95	8	11.6	14.6	20.4	31.2	33.8	36.6	1	2.074	2.408	3.507	11.52	6.301	8.735	0.205	11.375	16.625	24.143	34.25	2.875	4.534	7.29
22.129	BH	public	9	113	female	3	TA	20	1.045	23	0.323	33	1.704	55	325.172	51.222	1	1	0.625	0.375	0.375	0.75	0.875	1	0.75	0.289	0.819	8.8	11	12.6	21	32	32	28.2	1.304	2.646	3.209	5.958	13.509	10.512	7.328	0.277	13	17.25	24	35	2.619	4.743	5.581
22.131	BH	public	9	116	female	3	TA	24	1.898	32	1.342	33	1.704	76	329.207	55.463	0.875	0.875	0.875	0.625	0.625	0.875	0.875	0.75	0.797	0.256	0.935	11.6	17	25	34.2	56.4	59.8	62	2.608	3.162	3.651	14.342	20.219	17.37	22.181	0.283	8	12.125	19.875	26	1.195	3.182	5.083
22.132	BH	public	10	122	male	3	TA	23	1.685	29	1.002	34	1.706	78	400.034	97.939	1	0.75	0.75	0.75	0.875	0.625	0.875	0.875	0.813	0.269	0.881	11	14.4	27.6	40.2	43.6	61.6	55	1	1.817	8.62	8.228	14.792	8.204	19.118	0.222	9.875	17	22.75	33	1.246	3.697	4.367
22.134	BH	public	9	116	female	3	MD	11	-0.874	20	-0.017	26	0.718	32	902.067	509.221	1	1	0.625	0.375	0.75	0.875	1	1	0.828	0.221	0.925	9.8	13.6	16.4	22.4	29	31.4	30.4	1.095	3.507	3.362	2.966	6.633	7.197	7.092	0.2	10.375	15.5	20.25	32	2.326	2.976	7.046
22.138	BH	public	9	110	female	3	TA	14	-0.235	27	0.776	22	0.169	39	409.4	91.086	1	0.875	0.625	0.625	0.75	0.875	0.875	0.875	0.813	0.253	0.96	7.6	9.6	13.8	9.6	18	20.8	25.8	1.14	1.517	5.404	5.32	8.573	5.263	10.918	0.344	10.429	17.125	22.5	28	4.392	3.834	8.053
22.14	BH	public	9	117	female	3	TA	20	1.045	30	1.116	31	1.265	78	469.967	123.196	1	0.875	0.75	0.5	0.625	1	0.875	0.875	0.813	0.236	0.935	8.2	10.4	17	22.2	27.2	30.6	35	1.304	3.362	3.162	5.167	3.633	9.29	3.317	0.205	10.571	13.375	21.125	29.375	2.699	1.847	3.091
22.143	BH	public	9	117	female	3	TA	17	0.405	29	1.002	29	0.971	53	428.4	132.515	1	0.875	0.625	0.625	0.625	1	1	0.875	0.828	0.221	0.928	9	12.4	16.2	17.2	26.6	41.8	29	1	3.286	2.387	3.271	8.019	13.274	11.958	0.249	11.75	18.25	21.625	32.857	5.548	3.77	8.782
22.15	BH	public	9	112	male	3	TA	23	1.685	30	1.116	30	1.282	78	348.929	68.022	1	0.75	0.75	0.75	0.625	0.75	0.75	1	0.797	0.274	0.937	9.2	12.2	16.2	18.8	30.4	34.8	40.4	5.07	2.775	3.114	2.588	3.507	9.985	7.701	0.243	11.75	19.625	26.125	43.75	3.059	6.989	8.999
22.152	BH	public	9	115	female	3	MD	10	-1.088	20	-0.017	18	-0.408	12	488.167	88.745	0.875	0.625	0.625	0.625	0.875	0.75	0.875	0.875	0.766	0.347	0.902	9.5	9	16	16	28.8	35.8	18.8	5.686	4.243	7.314	4.183	11.167	11.52	8.075	0.418	9.2	23.625	33.875	69.625	4.147	9.884	16.305
22.156	BH	public	9	114	male	3	TA	13	-0.448	17	-0.357	35	1.986	44	340.1	61.066	1	0.875	0.75	0.375	0.75	1	0.625	0.625	0.75	0.346	0.709	8.6	14	13.8	18	24	27.2	28.2	2.191	2.915	3.633	2.739	4.183	4.147	4.604	0.195	9.857	17.286	26.143	39.857	1.215	3.861	6.594
22.158	BH	public	9	112	female	3	TA	19	0.832	27	0.776	29	1.141	65	339.7	51.916	1	0.875	0.625	0.625	0.75	0.875	0.875	0.875	0.813	0.253	0.96	8.4	11	17.6	22.6	33.4	37	41.2	2.302	2.828	11.014	11.632	11.082	12.51	8.044	0.362	10.125	17.375	27.571	45.714	3.357	7.577	8.658
22.159	BH	public	10	121	female	3	TA	15	-0.021	21	0.096	23	0.088	46	416.5	73.824	1	0.875	0.75	0.375	0.75	0.5	0.75	0.875	0.734	0.346	0.828	10.2	10	11.8	13.2	20	23.6	22.2	0.447	0.707	2.95	4.604	1.225	5.899	4.494	0.175	10.143	23.125	36.25	54	3.078	11.269	17.161
22.162	BH	public	9	115	male	3	TA	18	0.618	29	1.002	31	1.423	50	328	69.355	1	0.875	0.75	0.875	0.625	0.75	0.875	1	0.844	0.214	0.946	10.2	9.8	14.6	20.2	21.2	28.2	23.4	0.447	0.837	4.879	8.228	2.28	1.924	4.037	0.174	10.571	14.5	28.75	42	3.457	4.721	7.285
22.166	BH	public	9	113	female	3	TA	16	0.192	14	-0.696	25	0.577	52	404.103	102.657	1	0.875	0.75	0.125	0.5	0.5	0.875	0.75	0.672	0.403	0.62	9.2	17.8	21.6	25.2	45.8	56	50	0.447	13.008	8.503	4.764	31.436	36.469	33.912	0.483	11.571	14.625	22.75	27.125	4.962	3.583	6.228
22.167	BH	public	9	113	female	3	TA	15	-0.021	31	1.229	28	1	53	331.414	43.134	1	1	0.75	0.875	0.75	1	0.875	1	0.906	0.135	0.955	9.6	13.6	15.4	15	20.2	26	34.6	0.548	3.286	3.435	3.391	2.95	9.138	4.506	0.197	9.143	19.143	21.5	39	0.9	6.176	4.44
22.169	BH	public	10	121	female	3	MD	11	-0.874	27	0.776	27	0.676	41	410.862	64.409	1	0.875	0.875	0.625	0.625	0.875	0.625	1	0.813	0.245	0.918	7.2	9.4	8.8	10	12.6	12.2	15.8	1.095	0.548	0.837	0	4.827	4.494	4.266	0.19	8.125	16.5	36.875	52.5	3.314	3.423	20.843
22.171	BH	public	9	119	female	3	TA	23	1.685	24	0.436	25	0.382	61	337.433	72.656	1	1	0.625	0.75	0.75	1	0.875	0.75	0.844	0.214	0.878	10.2	16.2	18.2	26	27.2	34.8	32.8	1.789	3.768	0.837	7.746	7.259	10.849	11.946	0.242	9.25	15.833	25.5	38.429	1.753	3.371	8.053
22.173	BH	public	10	121	male	3	MD	11	-0.874	22	0.21	18	-0.647	18	422.107	83.541	1	1	0.75	0.5	0.5	0.625	1	0.875	0.781	0.265	0.901	8.4	10.6	12.2	13.8	15	15.8	13.2	2.51	1.342	4.438	4.147	4	5.02	2.387	0.265	11.375	18.25	36.25	35.429	4.658	10.647	21.572
22.178	BH	public	10	124	female	3	TA	22	1.472	30	1.116	29	0.791	74	355.63	79.25	1	1	0.375	0.625	0.125	1	0.875	1	0.75	0.291	0.613	11.8	14	20.6	29.6	32	38.6	39	2.588	5.788	9.127	10.359	7.616	14.792	11.068	0.333	12.625	21.25	27	33.5	2.925	7.741	11.868
22.179	BH	public	9	110	female	3	TA	14	-0.235	20	-0.017	28	1.092	29	393.367	50.186	1	0.75	0.75	0.625	0.625	0.875	0.875	0.75	0.781	0.294	0.928	14.8	21.2	22.6	20.2	37.4	46.4	46.6	1.304	2.588	4.159	8.468	10.922	11.589	5.639	0.211	11.375	19.375	23.25	31.125	1.768	3.701	5.365
22.185	BH	public	9	119	female	3	TA	13	-0.448	17	-0.357	27	0.676	45	507.567	154.67	1	0.875	0.75	0.75	0.75	0.875	1	1	0.875	0.172	0.983	9.4	13	13.6	22	31.8	24.2	26.2	1.14	2.121	3.362	5.657	9.039	8.899	5.675	0.237	10	17.714	19.125	42	1.915	3.251	6.49
22.188	BH	public	9	114	male	3	TA	15	-0.021	21	0.096	27	0.859	65	567.5	92.899	1	1	0.5	0.625	0.75	1	1	0.875	0.844	0.211	0.89	10	17.5	24	26	36	36	27	0	9.574	11.402	8.944	13.416	5.477	16.432	0.357	10.333	16	21.25	25	2.733	4.44	3.495
22.193	BH	public	9	113	male	3	MD	12	-0.661	15	-0.583	24	0.437	53	463.552	89.089	0.875	1	0.625	0.25	0.625	1	0.75	0.75	0.734	0.335	0.726	10	14.6	12.8	25.4	26.2	30	25.4	1.871	4.775	5.263	7.503	10.872	10.392	10.09	0.34	14.286	19.125	41.5	34	6.626	6.999	17.865
22.194	BH	public	9	117	male	3	TA	24	1.898	31	1.229	36	2	73	285.69	41.197	1	1	0.5	0.75	0.5	0.75	0.875	0.625	0.75	0.338	0.787	11.8	20.6	28.8	41.8	54	50.2	60.2	2.95	3.847	9.731	5.933	18.166	15.818	8.438	0.244	15.75	22.125	28	33.571	4.234	7.14	5.806
22.196	BH	public	9	112	male	3	TA	16	0.192	23	0.323	22	0.155	60	494.586	133.591	1	1	0.5	0.75	0.75	0.75	0.875	1	0.828	0.24	0.892	8.25	9.8	15.4	12.8	18.6	22.2	16.4	2.986	3.564	4.393	5.762	5.225	6.834	8.019	0.363	12.429	18.375	37.875	39.286	8.243	6.255	19.067
22.198	BH	public	9	111	female	3	TA	19	0.832	22	0.21	21	0.014	49	675.933	134.258	1	1	0.75	0.125	0.5	0.875	0.875	0.75	0.734	0.308	0.697	10.8	14.4	24.6	24.4	32.6	29.8	31.8	1.483	1.673	1.949	4.722	3.13	8.843	13.349	0.191	12.375	18	25.25	32.429	2.387	5.372	4.862
22.202	BH	public	9	115	female	3	TA	13	-0.448	20	-0.017	15	-0.831	28	566.414	146.303	1	0.75	0.625	0.5	0.625	0.875	0.75	0.75	0.734	0.366	0.899	10	11.6	22	20.6	20.2	31.6	22.4	1.225	2.074	13.038	5.595	6.38	8.532	6.504	0.292	11	19.125	26.375	34.833	4	8.659	14.579
22.21	BH	public	9	119	male	3	TA	19	0.832	21	0.096	19	-0.5	48	431.741	94.394	1	1	0.75	0.625	0.625	1	0.875	1	0.859	0.189	0.96	5.4	11.2	15.2	15.8	25.8	32	24	1.14	5.215	10.035	8.843	9.121	8.367	11.402	0.427	10.429	15.875	28.5	39.571	4.995	4.257	9.055
22.212	BH	public	9	118	male	3	TA	24	1.898	33	1.455	35	1.853	61	549.7	172.918	0.75	0.5	0.625	0.5	0.625	0.625	1	0.75	0.672	0.558	0.754	15.333	20.6	18.2	21.25	31.4	26.6	41.8	3.512	11.675	5.675	6.076	9.476	12.522	16.392	0.365	12.571	21	30.286	39.75	6.294	4.536	8.674
22.213	BH	public	9	114	female	3	TA	22	1.472	30	1.116	23	0.296	78	387.167	92.504	0.875	1	0.75	0.5	0.625	0.625	0.875	0.75	0.75	0.32	0.906	10.2	10.2	13	15.8	17.8	20.8	22.6	3.493	2.387	4.416	4.266	3.633	2.28	4.336	0.242	11.875	14.286	19	28	3.044	3.352	5.21
22.217	BH	public	9	119	male	3	TA	20	1.045	15	-0.583	27	0.676	61	473.433	178.647	1	1	0.5	0.5	0.75	1	1	0.75	0.813	0.245	0.835	9.6	14.4	26.8	25	39.4	38.2	57	2.881	3.286	4.147	8.396	20.599	11.454	18.588	0.31	13.714	16.5	23.875	35.667	2.812	2.726	3.314
22.225	BH	public	9	118	male	3	TA	17	0.405	18	-0.243	27	0.676	46	447.069	142.694	1	1	0.875	0.5	0.625	1	1	0.875	0.859	0.18	0.936	7.8	14.2	12.2	23.4	32.8	29.8	41	1.483	7.791	2.775	12.219	16.177	4.438	15.166	0.357	10.571	15	26.875	53.429	2.299	3.117	12.988
22.228	BH	public	11	137	female	3	TA	16	0.192	27	0.776	24	-0.278	57	383.286	63.814	1	0.875	1	0.375	0.875	1	0.875	0.875	0.859	0.175	0.868	9.6	16.75	23.2	27.6	28.4	25	24.6	1.517	7.632	6.38	7.765	4.615	7.906	7.403	0.279	9.875	18.25	26.625	44.25	3.044	3.536	8.551
22.229	BH	public	9	114	male	3	TA	14	-0.235	22	0.21	22	0.155	39	337.233	102.507	1	1	0.75	0.375	0.75	1	0.875	1	0.844	0.203	0.919	10.5	25.5	25.6	36.2	38.4	53.8	53.6	1	18.285	14.1	14.078	22.379	19.524	20.599	0.44	9.429	14.625	24.25	42.125	2.299	2.973	6.319
22.232	BH	public	10	121	male	3	MD	11	-0.874	17	-0.357	30	1.118	41	585.586	233.473	0.75	1	0.75	0.875	0.5	0.875	0.875	0.75	0.797	0.254	0.816	11.4	18.2	18.75	28.4	57.4	56.4	64	5.367	8.729	10.308	12.462	16.682	16.876	16.062	0.397	14.429	17.625	24.75	28	3.207	5.153	8.013
22.235	BH	public	9	119	female	3	MD	15	-0.021	26	0.663	25	0.382	46	374.2	92.937	1	0.875	0.5	0.5	0.875	0.875	0.75	0.875	0.781	0.304	0.863	10.8	13.4	22.2	26	51.2	63	57	3.701	4.669	4.382	15.166	33.611	30.332	28.636	0.445	7.833	14.375	20	33.375	2.041	5.927	6.608
22.236	BH	public	10	121	female	3	TA	17	0.405	32	1.342	27	0.676	50	490.267	215.398	1	1	0.75	0.5	1	1	0.875	0.875	0.875	0.172	0.892	9.8	15.6	18.6	19.8	28.6	26	30.2	2.28	4.827	3.847	4.658	7.021	4	6.76	0.23	9.875	13.714	22.125	33.429	1.356	1.38	6.792
22.237	BH	public	10	126	male	3	TA	17	0.405	15	-0.583	31	1.09	65	462.379	68.665	0.875	0.75	0.5	0.625	0.75	0.5	0.75	0.875	0.703	0.449	0.819	10.8	18.4	29.6	30.6	46.4	38	43.4	3.033	1.517	7.127	4.93	6.504	14.405	4.219	0.197	14.25	20.25	23	23.143	6.964	5.8	5.398
23.003	BH	public	10	125	female	4	TA	20	-0.097	32	0.979	26	0.343	68	383.586	63.063	1	0.75	0.875	0.5	0.5	1	0.75	1	0.797	0.249	0.861	14	23	27.2	31.6	42.2	39.8	41	2.646	5.354	1.789	4.722	6.943	6.907	9.46	0.172	10.375	16	21.75	27.125	2.446	9.381	10.223
23.012	BH	public	11	140	female	4	TA	18	-0.468	27	0.295	27	0.139	50	304.931	87.418	1	0.875	0.625	0.75	0.875	0.75	0.875	0.75	0.813	0.272	0.872	10.2	16.8	25.4	31.4	40	50	56	2.864	3.564	5.413	3.715	7.071	23.452	20.736	0.263	9.75	14.75	22.875	32.571	2.121	4.862	6.534
23.013	BH	public	10	126	female	4	TA	26	1.018	32	0.979	32	1.239	68	423.2	107.528	1	1	0.875	0.375	0.75	0.75	0.875	0.875	0.813	0.237	0.905	10	15.6	20.6	27.8	38	41.4	39.8	1.225	3.362	4.669	9.311	7.382	2.51	6.648	0.189	11.75	18.625	22.125	31.667	3.105	2.875	5.668
23.014	BH	public	11	134	male	4	TA	22	0.275	32	0.979	30	0.569	59	407.536	82.025	0.75	0.75	0.625	0.75	0.625	0.75	0.625	1	0.734	0.394	0.817	11	16.75	27.2	44.4	47.2	50.8	45.6	1.581	6.076	12.438	10.262	14.043	10.354	5.177	0.259	9.571	17	34.375	27.667	1.134	7.521	17.221
23.017	BH	public	10	124	female	4	TA	28	1.39	32	0.979	33	1.388	66	424.897	73.658	1	0.75	0.625	0.625	0.75	1	0.625	0.875	0.781	0.311	0.833	9.8	13.4	13.6	16.2	20.8	27.8	25.4	1.483	3.578	1.949	3.271	4.087	3.347	5.899	0.188	13.125	20.375	24.375	34.714	2.9	3.962	6.209
23.018	BH	public	11	136	female	4	TA	25	0.833	31	0.842	26	0	71	332.31	84.944	0.875	1	0.875	0.5	1	0.875	0.875	0.875	0.859	0.176	0.892	9.2	13	14.8	15.8	31.4	27.2	35.8	0.837	2.449	3.564	4.025	7.893	2.28	2.95	0.17	13.714	24.875	42.625	52	7.158	10.895	18.539
23.026	BH	public	10	131	female	4	TA	21	0.089	29	0.568	32	0.877	75	436.367	110.042	0.875	0.875	0.875	0.625	0.75	0.625	0.625	0.875	0.766	0.323	0.895	7.8	9.4	12	11.8	23.6	21.4	20.6	1.304	0.894	3.24	4.324	3.507	3.13	6.693	0.217	13.75	15.375	29	43	4.559	3.852	11.784
23.028	BH	public	11	134	female	4	TA	21	0.089	30	0.705	26	-0.046	80	366.367	88.738	1	1	0.75	0.625	0.875	1	1	1	0.906	0.143	0.974	11.8	16.2	18.8	27	48.2	48.2	49	2.049	1.789	3.899	5.958	24.004	14.007	26.077	0.29	8	17.5	25.5	37.125	1.414	5.928	8.519
23.032	BH	public	10	131	female	4	TA	22	0.275	28	0.432	31	0.723	75	338.9	52.38	0.875	0.75	0.625	0.625	0.5	1	0.75	1	0.766	0.303	0.86	11.2	14.8	15.6	18	24.4	28.6	22	1.789	2.28	2.966	2.646	8.649	4.669	11.726	0.243	10.125	16.714	26.286	30.25	2.1	6.751	7.761
24.002	BH	public	8	105	female	2	TA	15	1.351	24	0.86	30	1.4	46	437.172	85.251	1	0.875	0.625	0.625	0.875	1	0.75	0.875	0.828	0.241	0.884	7.2	10	12.2	12	25.6	24.2	27.4	2.168	3.464	5.07	3.391	6.914	6.38	5.459	0.297	12	21	27	44.667	2.33	5.682	6.503
24.006	BH	public	9	108	female	2	TA	16	1.589	29	1.398	29	1.246	63	626.5	168.201	1	0.625	0.625	0.625	0.5	1	1	0.875	0.781	0.282	0.834	13.75	12.8	17.4	19.8	36.2	36.6	36.75	3.304	3.347	2.074	6.573	14.481	12.054	15.564	0.301	12	18.875	31.625	36	5.727	7.039	10.676
24.018	BH	public	9	108	female	2	TA	15	1.351	27	1.183	32	1.708	56	524.207	106.319	1	0.75	0.75	0.5	0.75	1	1	0.875	0.828	0.217	0.938	7.2	11.6	18	13.8	34	30.2	50	4.207	4.722	8.367	5.675	8.944	12.696	33.166	0.459	11.875	19.25	26	33.333	2.295	3.732	7.091
24.019	BH	public	8	100	female	2	TA	12	0.636	26	1.075	18	-0.271	49	352.133	57.769	1	0.875	0.75	0.625	0.875	1	0.625	1	0.844	0.218	0.867	10.4	15.6	26	50	87.8	86.6	100	2.302	5.177	6.928	0	21.545	15.9	2.121	0.181	9.875	14.375	21.375	47.286	2.8	2.387	6.413
24.028	BH	public	8	101	female	2	TA	12	0.636	24	0.86	28	1.424	45	411.1	91.77	1	0.75	0.625	0.5	0.75	0.875	1	0.5	0.75	0.359	0.708	8	13	13.8	26.6	28.2	29.5	58.6	1.581	3.536	2.28	8.385	10.569	7.853	25.774	0.29	8.167	19.5	20.875	33	0.983	10.77	12.029
24.034	BH	public	9	108	female	2	TA	17	1.827	21	0.538	31	1.554	59	449.533	126.196	1	1	0.5	1	0.625	0.875	0.875	1	0.859	0.205	0.821	10.2	20.4	33	39.4	58.8	75	94.4	1.483	7.162	6.083	11.437	32.275	20.952	5.03	0.265	13	16	22.375	36.5	2.582	5.928	3.662
24.041	BH	public	9	110	female	2	TA	14	1.112	32	1.72	33	1.862	42	517.69	130.759	0.875	1	0.5	0.625	0.875	0.75	0.875	1	0.813	0.252	0.884	8	23.75	29	46	43	68	80	2.345	4.787	7.416	31.305	32.711	43.96	27.386	0.454	9.857	14.5	24	28.25	2.911	6.969	6.733
24.044	BH	public	8	104	female	2	TA	15	1.351	23	0.753	31	1.932	60	617.233	149.392	1	1	0.75	0.375	0.875	0.875	0.875	1	0.844	0.209	0.917	11.6	15	25.4	33.4	32.6	45	55.4	2.408	2.739	4.037	6.804	15.076	12.629	5.683	0.228	15.5	18.5	36.75	26.857	7.53	4.629	10.082
24.05	BH	public	8	101	male	2	TA	13	0.874	19	0.323	26	1.085	53	532.893	135.768	1	1	0.875	0.5	0.75	0.75	0.875	0.875	0.828	0.223	0.954	9.8	18	26	31	42	46.2	58	0.447	6.708	5.477	8.216	9.083	14.906	8.367	0.225	11.375	20.875	25.5	45.571	6.046	9.598	9.165
24.053	BH	public	9	108	female	2	TA	14	1.112	23	0.753	23	0.323	37	466.034	118.707	1	0.875	0.5	0.625	0.625	1	1	1	0.828	0.224	0.91	9.4	16.6	23.75	34	48.6	53.2	61.6	1.817	7.765	8.539	11.023	25.511	26.109	12.641	0.367	9.286	21.125	27	36.667	1.38	4.016	10.889
24.054	BH	public	8	102	female	2	TA	15	1.351	21	0.538	33	2.271	64	483.267	85.056	1	1	0.875	0.5	0.75	1	0.625	1	0.844	0.207	0.875	15	16	32.6	30	27.6	39.4	45.6	9.539	4.183	10.968	11.726	18.257	13.667	3.715	0.388	9.286	21.125	27	36.667	1.38	4.016	10.889
24.057	BH	public	8	103	female	2	TA	14	1.112	26	1.075	30	1.763	65	498.31	134.704	1	1	0.875	0.75	0.875	0.625	1	1	0.891	0.168	0.937	10	16.6	23.2	32.4	57.6	52.4	52.2	1.732	3.05	5.31	9.711	26.15	14.792	22.14	0.292	13.375	19.5	26.625	32.714	5.37	3.891	8.434
24.066	BH	public	8	106	female	2	TA	18	2.065	27	1.183	32	1.708	71	531.556	127.512	1	0.875	0.375	0.625	0.75	1	0.75	1	0.797	0.279	0.82	13.25	23.75	32.5	52.25	112.2	110.5	108	2.062	7.411	9.574	24.309	20.777	12.767	16	0.239	12.571	23.125	31.375	36	2.76	8.288	7.945
24.068	BH	public	8	104	male	2	TA	18	2.065	27	1.183	27	1.254	44	408.933	106.911	1	1	0.375	0.75	0.625	0.75	0.75	1	0.781	0.294	0.796	12.4	12.6	14	15	26.6	39	39.4	3.507	3.782	1.414	1.414	10.502	6.519	8.173	0.221	10.375	12.571	21.375	29.143	1.302	3.155	9.635
24.071	BH	public	8	102	male	2	TA	13	0.874	23	0.753	25	0.915	34	347.179	99.122	1	0.875	0.5	0.5	0.75	0.875	0.875	0.625	0.75	0.349	0.793	10	14	24	20	32	36	56	0	8.944	11.402	8.165	16.432	19.494	15.166	0.407	13.125	20	27.625	51.75	6.468	9.574	16.353
24.072	BH	public	8	106	male	2	TA	16	1.589	25	0.968	29	1.246	81	443.033	112.038	1	1	0.875	0.625	0.75	0.625	0.875	1	0.844	0.213	0.959	13	18.4	28	38.6	53.2	59.8	57.4	2.236	2.302	10.416	6.804	17.484	7.95	16.92	0.229	9.625	16.875	20	26.833	1.923	3.137	6.503
[truncated: 6 more columns]

## Sheet: variables
Name	Label	Specifications
Identification	Identification number of participants
City	City	BH (Belo Horizonte) or Mariana
School_type	Type of school	Public or Private
Age_years	Age in years
Age_months	Age in months
Sex	Sex	Male or Female
Grade	Grade
Groups	Assigned group	MD (mathematical difficulties) or TA ( typical achievement)
TDE_Arith_total	Total score in Arithmetics subtest of TDE
TDE_Arith_zscore	Z score in Arithmetics subtest of TDE
TDE_Spell_total	Total score in Spelling subtest of TDE
TDE_Spell_zscore	Z score in Spelling subtest of TDE
Raven_total	Total score in Raven’s Coloured Progressive Matrices
Raven_zscore	Z score in Raven’s Coloured Progressive Matrices
Exact_Calc_total	Total score in Exact Calculation
Simple_RT_mean	Simple Reaction Time mean
Simp_RT_sd	Simple Reaction Time standard deviation
NS_comp_acc_20	Non-symbolic Comparison accuracy (% correct) for 20
NS_comp_acc_23	Non-symbolic Comparison accuracy (% correct) for 23
NS_comp_acc_26	Non-symbolic Comparison accuracy (% correct) for 26
NS_comp_acc_29	Non-symbolic Comparison accuracy (% correct) for 29
NS_comp_acc_35	Non-symbolic Comparison accuracy (% correct) for 35
NS_comp_acc_38	Non-symbolic Comparison accuracy (% correct) for 38
NS_comp_acc_41	Non-symbolic Comparison accuracy (% correct) for 41
NS_comp_acc_44	Non-symbolic Comparison accuracy (% correct) for 44
NS_Comp_acc	Non-symbolic Comparison accuracy (% correct)
w	internal Weber fraction
w_R_squared	R squared for the internal Weber fraction
NS_est_mean_10	Non-symbolic Estimation mean for 10
NS_est_mean_16	Non-symbolic Estimation mean for 16
NS_est_mean_24	Non-symbolic Estimation mean for 24
NS_est_mean_32	Non-symbolic Estimation mean for 32
NS_est_mean_48	Non-symbolic Estimation mean for 48
NS_est_mean_56	Non-symbolic Estimation mean for 56
NS_est_mean_64	Non-symbolic Estimation mean for 64
NS_est_sd_10	Non-symbolic Estimation standard deviation for 10
NS_est_sd_16	Non-symbolic Estimation standard deviation for 16
NS_est_sd_24	Non-symbolic Estimation standard deviation for 24
NS_est_sd_32	Non-symbolic Estimation standard deviation for 32
NS_est_sd_48	Non-symbolic Estimation standard deviation for 48
NS_est_sd_56	Non-symbolic Estimation standard deviation for 56
NS_est_sd_64	Non-symbolic Estimation standard deviation for 64
NS_est_cv	Non-symbolic Estimation mean coefficient of variation
NS_add_mean_10	Non-symbolic Addition mean for 10
NS_add_mean_16	Non-symbolic Addition mean for 16
NS_add_mean_26	Non-symbolic Addition mean for 26
NS_add_mean_40	Non-symbolic Addition mean for 40
NS_add_sd_10	Non-symbolic Addition standard deviation for 10
NS_add_sd_16	Non-symbolic Addition standard deviation for 16
NS_add_sd_26	Non-symbolic Addition standard deviation for 26
NS_add_sd_40	Non-symbolic Addition standard deviation for 40
NS_add_cv	Non-symbolic Addition mean coefficient of variation
wSize	internal Weber fraction calculated only with the trials controled for dot size
wSize_R_squared	correspondent R squared
wArea	internal Weber fraction calculated only with the trials controled for total dot area
wArea_R_squared	correspondent R squared
